# Supplementary material for: Profiling of 179 miRNA Expression in Blood Plasma of Lung Cancer Patients and Cancer-Free Individuals
Source: Sci Rep. 2018 Apr 20;8:6348. doi: 10.1038/s41598-018-24769-2 (PMC5910392; doi:10.1038/s41598-018-24769-2)
Supplement: Supplementary file 1 — Supplementary Dataset 1 [file 41598_2018_24769_MOESM1_ESM.csv]

C1-30 NSCLC patients; E1-10 Endobronchitis; H1-20 healthy individuals	hsa-miR-22-3p	hsa-miR-107	hsa-miR-19b-3p	hsa-miR-30e-5p	hsa-miR-363-3p	hsa-miR-25-3p	hsa-miR-150-5p	hsa-miR-484	hsa-let-7i-5p	hsa-miR-222-3p	hsa-miR-144-5p	hsa-miR-215-5p	hsa-miR-22-5p	hsa-miR-374a-5p	hsa-miR-210-3p	hsa-miR-338-3p	hsa-miR-324-5p	hsa-miR-133b	hsa-miR-133a-3p
C1	27.85763882	28.70286184	23.90982202	27.64377446	28.95630224	26.50459863	30.00886176	31.00991523	28.54778579	29.35278002	31.55475246	31.68945492	31.54156913	34.20477909	31.06673714	32.75640245	33.59579614	34.69517649	36.05769219
C10	28.98367089	29.84644401	24.6067306	28.34450973	29.7418439	27.00505899	29.69079909	32.674607	29.0693281	29.54863239	31.70419026	31.69245918	32.4445306	33.83865896	31.36895993	33.87905025	33.59567511	35.93052153	37
C11	33.72600483	33.11518486	29.26263731	32.73485402	32.35038974	31.5592746	30.83685989	33.29374167	30.95580183	31.86901227	35.02155522	34.88094342	35.95622559	35.16603588	37	33.98268095	36.43767749	36.19650976	ND
C12	33.59799285	32.01817399	29.5162921	32.0592059	33.31565016	31.59785724	30.8661733	32.68306167	31.0639185	31.86576503	34.45473212	34.63536602	ND	34.3438561	36.89037723	34.15898625	36.55634549	36.90998978	ND
C13	32.74987273	32.01987342	27.28108638	31.99032695	31.69080935	29.80036387	30.55620128	34.09189956	30.51997517	31.22076896	34.15049981	34.55468356	33.9974158	34.84526857	35.06254218	ND	36.53102339	36.18500232	35.68331863
C14	32.5451313	31.54612454	27.63555604	31.73169002	32.13435905	29.54767916	31.34748455	34.31379768	31.13715401	31.44578172	33.24044434	33.59575741	34.56460832	34.66072963	35.11021752	32.88888367	36.72043485	35.70081531	ND
C15	29.51276558	30.89575303	25.77459819	28.63299934	31.126815	28.54160715	30.06036072	31.96241022	29.84279262	29.77606071	32.62346458	30.58510513	32.02196257	34.8845345	33.15782171	32.64446343	34.97471499	36.10050842	ND
C16	30.4721371	31.53586335	27.12122889	29.59286164	32.44214278	30.12428143	31.59001114	33.26013006	30.82188456	30.20916714	34.75547584	33.50476248	33.11560956	35.71129185	32.92734455	34.20317096	33.74216263	ND	37
C17	30.30491368	31.04724328	26.11534224	29.33050012	31.45320078	29.42793579	31.0489185	32.81778841	30.34585268	30.05155105	33.07242458	33.74507697	32.59010037	33.91918997	31.48210297	33.20495891	36.51231268	36.28917074	ND
C18	29.25935846	30.06018678	26.1457499	29.44630024	32.13558125	29.54016001	31.99635705	33.20997819	30.37519459	30.11979915	33.76189054	33.60025121	33.07275148	33.7618509	33.58600772	32.07692475	33.8280238	33.82333113	34.98104351
C19	30.47335238	32.51601133	26.72619505	29.8219583	31.88676687	29.4551876	30.86010212	33.92031342	30.88140425	30.11016785	32.48638395	34.27915697	34.90781305	35.59050952	33.0520552	33.53891587	36.76675503	ND	ND
C2	28.22664093	30.16454249	25.56013464	28.50625057	29.85155423	27.95074554	31.09507599	31.96490756	29.31251106	28.53638728	34.77729369	32.28463621	32.20421543	35.68578978	31.69740481	33.89054365	ND	ND	ND
C20	30.58499842	31.82042841	26.92572086	30.5087254	31.88118441	29.68890267	31.88808383	33.72442963	31.25196491	29.84888893	34.6525761	34.58614585	34.5178014	34.95758464	33.48204337	34.0462498	35.3012203	35.55829401	ND
C21	30.02026754	31.07529435	26.06667648	29.25544777	31.07052116	29.48883802	30.95881736	32.83437695	30.31663395	30.05643426	33.10565991	33.95809604	33.49429492	34.30810296	33.81941349	33.26020544	34.95122082	36.27269908	ND
C22	28.69742164	29.78344057	24.62974334	27.97806272	29.45309315	27.75256602	30.5320593	31.901957	29.13410703	30.09400438	33.30412293	33.2273624	32.90316184	33.80239415	31.96851194	32.57708315	35.00615264	35.64646624	ND
C23	35.00509292	35.60118105	30.57288228	33.95058262	34.73133061	33.42904592	36.81463856	37	36.76650684	35.5387715	ND	36.43107257	ND	ND	ND	ND	ND	ND	ND
C24	30.30869665	31.4676748	26.28941757	29.63459662	31.70875191	29.23559607	31.80704528	33.01080149	30.89392229	31.11490557	33.44478984	33.0791836	33.0270368	34.15298777	33.82879418	34.9176477	34.62008881	ND	36.59955158
C25	28.09044442	29.5108533	23.8630705	27.77914138	28.85524175	26.91026145	30.37039704	31.51054653	28.58373837	28.78803077	32.7075059	31.80766735	32.54231302	33.96576848	30.73841533	32.21953965	34.15137234	35.54557977	ND
C26	26.85736667	27.83801988	24.44413248	26.98109436	30.10954855	27.88277661	31.15166815	28.82276594	29.56958921	28.80508917	33.04679207	32.07112814	30.54366479	30.19885573	31.94970566	29.96483584	31.86511945	31.22322524	31.87214478
C27	25.59971907	29.73708667	24.17251633	27.03521937	30.26190148	27.55076528	32.36307793	28.73209293	30.71416489	28.48475031	33.78929238	32.35103027	30.720005	32.55501474	32.93869283	30.45964049	33.60404623	32.01410717	32.54840854
C28	27.15377762	29.98125921	25.5503696	27.89793983	30.85138885	28.57740138	30.93502119	29.8181736	29.88830554	29.27223799	32.16164659	32.8899037	31.01875436	33.27846782	31.45170409	31.01795156	32.65847158	32.72025126	33.59501153
C29	26.44139627	27.44644941	24.03930708	26.63705959	29.27947999	27.57622917	30.15259166	28.18462429	28.88142649	28.38004192	32.66455912	32.23024694	30.78559267	29.80362995	31.56953678	29.14708007	32.13504118	31.64591449	32.74882531
C3	29.21618568	29.82337786	25.60046717	28.72282309	31.56990414	28.48383424	29.98677043	31.70984267	28.95995769	29.65200018	32.92366564	32.24962924	31.6016362	32.28133503	33.03206449	31.30537447	33.45680973	31.98971282	32.70467049
C30	25.24026813	28.07124062	23.97147015	26.45945005	29.74381277	27.14510505	31.10908182	27.36838947	29.63883128	27.90186374	34.6031089	31.20445912	29.60426868	31.30594391	31.27573719	28.94312114	31.73781357	31.01760695	32.09813486
C4	32.72422628	32.59247389	27.58416679	31.73972244	31.89235834	29.43085313	30.88370185	34.04834094	30.61156296	31.11012297	32.86504504	34.06439334	33.03134803	34.6095691	34.85273694	33.74732734	35.6605877	ND	ND
C5	34.13492417	32.86016445	30.09205436	32.10708605	34.30685241	31.84137308	31.34569861	33.95375403	31.88837463	31.80669142	33.10830279	32.94968628	35.06405709	35.06992408	ND	35.68094676	36.64004291	35.89726305	ND
C6	33.76937563	31.49172417	29.18055103	31.76040355	34.0464903	31.92408665	30.00358967	33.28638361	31.66065258	30.99483426	32.08298938	34.84992061	35.15912463	34.19646456	36.79970197	34.12821884	35.53238773	ND	ND
C7	29.37504241	29.71624049	25.34995418	28.80624094	31.29416012	27.96224161	30.11924236	31.50126953	28.88565516	29.1905614	33.02418368	33.03410939	31.44288488	32.6790656	34.8473172	30.90772619	35.16290446	32.45480668	32.85772843
C8	28.4719756	28.86263325	24.02094444	27.80158947	28.89177917	26.77740966	30.11763942	31.3147438	28.51883977	29.03870013	32.03638004	31.49518718	31.30890497	33.12022756	32.13184587	33.07747686	33.23902869	33.59416864	33.79569113
C9	29.09172898	29.68185577	25.01907092	28.35569257	29.94680412	27.75497432	30.39868717	31.84375603	29.48533714	29.56277685	32.12964808	32.13675197	31.74444273	33.47950463	33.12114358	32.66418214	34.47374822	36.75938853	36.03093598
E1	26.5776302	29.49131393	25.01712875	27.89566099	30.82200245	28.96061277	31.37827117	29.33981384	30.55237242	29.37625281	32.15979942	33.1892231	30.64068922	32.8112458	32.12119172	30.65615043	33.55572858	32.45513149	33.55349912
E10	30.30773321	31.69303871	28.5450467	30.72168801	33.96675573	31.56380528	33.50404306	33.03906168	34.18530114	31.68497439	34.59958911	37	34.88175677	34.1257847	37	32.98463309	36.56871959	ND	ND
E2	25.86128603	29.10262737	23.90844395	26.92218663	29.63328553	27.20703723	30.47294515	28.18633104	29.13344009	28.73139899	32.93244783	32.09313266	30.24403996	33.27622003	31.12923047	29.99888417	32.0056745	31.43146702	31.72769955
E3	26.90443785	29.15481325	25.12820981	27.30465572	30.20256778	28.44531775	30.40307468	29.61846493	29.36729473	29.08927076	32.73479561	33.89194391	30.86449931	33.89756104	32.85370085	30.52274176	32.91587761	33.65891085	34.60628257
E4	25.86386773	24.92609672	22.94046231	25.92871049	28.64065888	26.06344983	29.00633981	28.98672426	26.24862771	27.87807271	27.24384938	30.51101959	29.56210035	29.27865874	31.02523648	28.88222558	31.90934128	32.07189816	32.5164629
E5	27.39274935	30.06154935	26.32695769	28.51149834	30.20547499	28.69949419	30.74379363	29.88885433	29.2625665	29.10680314	33.49168408	32.10598089	31.34446399	34.48087358	33.05348208	31.86554572	34.94845986	33.30241608	35.34066278
E6	29.70114803	34.64262289	29.70721489	32.25934129	35.79613939	31.03591161	36.48248679	33.31295049	34.04997827	34.47595509	ND	36.41065433	ND	37	34.82974376	37	ND	ND	ND
E7	26.94557839	29.23218206	25.34883355	27.72454665	30.59616763	28.29086536	30.93752199	30.471473	29.82251734	29.07318108	32.585845	32.89815193	31.15134833	33.15695039	32.73665544	31.13614448	34.32713556	32.63935498	33.72813128
E8	26.72930463	28.55120683	24.36175791	27.16694405	28.26090447	26.04724427	30.16235065	29.97983787	28.02793086	28.60695608	32.26563281	31.17040169	31.81556315	34.47581106	31.53087447	32.0309961	33.27587304	33.32295505	34.93343328
E9	25.80363113	28.4753237	23.89597246	26.14338893	29.02076301	27.2158766	30.8976434	28.67604001	29.59743394	28.2442556	32.10545099	31.64289891	29.68145106	32.27751055	32.56996513	29.19281186	33.33720193	31.12067695	31.72410039
H1	27.73560844	28.07712069	23.18434811	27.32664657	28.12334699	25.77773655	29.55144911	30.07081478	27.37906747	28.60455755	31.13864952	31.08082106	31.29066503	33.04165255	30.53999709	31.74775029	33.15420984	34.51653875	ND
H10	29.26855809	30.61235334	24.86233143	28.7127065	28.75435301	26.67536862	29.95790543	31.07990516	27.95564306	29.94069912	31.58995644	32.15515139	32.35083844	34.90136856	33.42612267	33.68221335	35.25446526	ND	37
H11	30.53208411	28.43954611	25.14719852	28.65766338	29.9605729	28.19779342	30.34816526	33.16993957	28.60807268	30.44594314	30.82223262	31.31787265	34.24921187	32.15247606	33.86417258	33.28433818	35.00473297	ND	37
H12	30.0321108	31.00298421	27.51583979	28.89252982	29.20447262	27.04535645	29.85297886	32.24545886	28.56895627	31.08228164	32.02978209	32.2247229	34.2389696	33.3451313	35.4753571	33.00457036	35.51729858	ND	37
H13	28.57782409	28.77117872	23.75588139	27.68022576	28.80404886	26.51646486	30.48500797	30.42576788	27.80742297	29.14637227	32.54095781	31.58387357	31.80752287	33.73656579	31.85338908	33.59073053	35.49166084	34.31798038	35.70147142
H14	29.33163646	30.05884044	25.07993511	28.98527753	29.69744518	27.42517129	30.79022014	31.73339012	28.72025785	30.07805782	32.48890015	32.8659244	32.73672407	34.802452	32.33515575	35.561397	35.19309332	34.83146779	35.36649242
H15	29.86893618	30.04187669	25.21055745	29.05713461	29.83196637	27.64911125	30.39923888	31.5684187	29.14230188	30.12816803	30.82174013	32.44081201	32.17029799	33.95659508	31.99432901	33.05614169	35.58390272	ND	ND
H16	27.3666053	30.08071792	24.57171122	27.65060683	31.83042099	29.05266451	31.71331244	29.77323817	30.64028135	29.23928583	33.60460502	33.88394722	30.83987388	33.74686311	32.68153283	31.19627763	32.99279426	32.42648122	33.03245662
H17	27.3226757	29.69726635	26.03195979	28.43917964	30.6150558	28.61922993	31.28349343	30.3562241	29.91277542	28.90831182	34.097055	34.07108888	31.44215331	32.75169727	32.29717217	31.87761723	34.27092997	33.01686134	32.85635189
H18	26.26702439	29.25779903	25.19258366	27.64263375	30.55325987	28.82681061	30.72737983	29.5529541	29.68449317	29.29466727	31.71334735	33.31413729	30.87858217	32.81382252	32.52928917	30.73494836	33.65594323	30.65902195	31.58033114
H19	26.7254573	28.29521114	24.38156932	27.15803438	30.14714809	28.48156383	31.19672789	29.76795075	ND	28.89421929	32.54065934	33.17428038	30.48562629	31.72851031	32.6220575	ND	32.01080867	ND	35.77015706
H2	30.52557709	30.77495376	26.59358921	29.89485675	31.28494623	29.29417465	31.31000049	33.07995375	30.63461505	30.67983006	33.16099701	33.51827383	33.71450785	33.64346686	33.6799417	32.28602295	ND	ND	ND
H20	26.70677292	28.92432127	24.33975984	27.45740042	29.72905445	28.07519838	30.65585389	28.90591843	29.7804106	29.05245654	32.51226562	31.71660519	30.80699897	31.96740137	32.70004873	30.53682336	33.00657999	32.66549607	32.63874689
H3	29.366532	29.82017796	25.15032978	28.91910388	29.15087272	26.99723854	30.83527264	31.11082082	28.19767957	29.74093176	32.82943722	32.54320589	32.30944042	34.88543451	32.3480565	34.32320711	35.02857445	35.16430184	37
H4	32.36037411	33.82678161	29.1905557	29.71767102	29.97879962	27.07022631	30.7094741	32.24779853	28.32754003	32.25342711	31.90314046	32.58675416	33.38162632	35.87732591	35.17447906	35.78873086	34.90391307	ND	ND
H5	30.60220991	31.62463121	26.50431238	29.79625438	29.69622355	27.14296942	31.13676036	31.77321073	28.39134983	30.7450935	32.46356862	32.17090809	33.2761325	35.06240543	33.45686038	33.96379412	36.43795625	ND	37
H6	29.50339841	30.08981907	25.21929965	29.09805339	29.34354954	27.20546722	31.08649114	31.10179121	28.45070389	29.59390476	33.06310088	32.26058053	32.87711952	35.07985069	33.42981808	35.30473257	36.83693622	33.98034416	35.43592723
H7	29.66462064	31.33933433	25.54899296	28.83707894	29.320773	26.87685451	31.32650421	31.29388409	28.1247184	30.1581495	32.9548346	32.70417145	32.97457952	35.84566855	32.66606375	35.02143095	33.90614775	36.19266883	37
H8	29.6595224	30.82746519	26.13279715	29.52474564	30.09722076	28.08396176	31.71082425	32.35272705	29.31316848	30.72011204	33.6100594	34.42456425	32.77841298	35.61414196	33.15009254	34.24225058	34.88780652	35.03718025	37
H9	33.14291531	34.08996057	29.02265139	33.18600703	34.11941829	31.2904147	36.515175	34.50918785	33.17654177	ND	36.9666659	ND	35.96496772	37	35.61083105	ND	ND	ND	ND
