# Supplementary material for: Profiling of 179 miRNA Expression in Blood Plasma of Lung Cancer Patients and Cancer-Free Individuals
Source: Sci Rep. 2018 Apr 20;8:6348. doi: 10.1038/s41598-018-24769-2 (PMC5910392; doi:10.1038/s41598-018-24769-2)
Supplement: Supplementary file 2 — Supplementary Dataset 2 [file 41598_2018_24769_MOESM2_ESM.xlsx]

## Sheet: Healthy vs Endobronchitis
miRNA ratio	p (ANOVA)	p adusted (Benjamini-Hochberg)
hsa.miR.22.3p_hsa.miR.19b.3p	7.56493645813051e-05	0.00831554337525016
hsa.miR.22.3p_hsa.miR.363.3p	0.000273459725936629	0.00831554337525016
hsa.miR.22.3p_hsa.let.7i.5p	0.000160894118189384	0.00831554337525016
hsa.miR.22.3p_hsa.miR.222.3p	0.000238890165987986	0.00831554337525016
hsa.miR.22.3p_hsa.miR.210	0.000291773451763164	0.00831554337525016
hsa.miR.150.5p_hsa.miR.338.3p	0.000235366385006153	0.00831554337525016
hsa.miR.22.3p_hsa.miR.30e.5p	0.00100318088381657	0.0133996727922675
hsa.miR.22.3p_hsa.miR.25.3p	0.000774593117758734	0.0133996727922675
hsa.miR.22.3p_hsa.miR.150.5p	0.000680195698548937	0.0133996727922675
hsa.miR.30e.5p_hsa.miR.363.3p	0.000965954645032845	0.0133996727922675
hsa.miR.30e.5p_hsa.let.7i.5p	0.00056792113930192	0.0133996727922675
hsa.miR.363.3p_hsa.miR.338.3p	0.000793963989252349	0.0133996727922675
hsa.miR.484_hsa.let.7i.5p	0.00104750514576356	0.0133996727922675
hsa.let.7i.5p_hsa.miR.338.3p	0.00109704923445465	0.0133996727922675
hsa.miR.363.3p_hsa.miR.484	0.00146160750093168	0.0166623255106212
hsa.miR.22.3p_hsa.miR.215	0.00207194458129778	0.0221439077126201
hsa.miR.22.3p_hsa.miR.484	0.00282555548005194	0.023850828993191
hsa.miR.22.3p_hsa.miR.22.5p	0.00313015008305473	0.023850828993191
hsa.miR.19b.3p_hsa.miR.338.3p	0.00318342931466774	0.023850828993191
hsa.miR.25.3p_hsa.miR.338.3p	0.00320800623885025	0.023850828993191
hsa.let.7i.5p_hsa.miR.22.5p	0.00305801413265502	0.023850828993191
hsa.miR.144.5p_hsa.miR.338.3p	0.00313731457043516	0.023850828993191
hsa.miR.215_hsa.miR.338.3p	0.00308879511599562	0.023850828993191
hsa.miR.30e.5p_hsa.miR.150.5p	0.00351553739012756	0.0240801005648807
hsa.miR.222.3p_hsa.miR.338.3p	0.00352048253872525	0.0240801005648807
hsa.miR.107_hsa.let.7i.5p	0.0036688487637812	0.0241297361002533
hsa.miR.25.3p_hsa.miR.484	0.0039222568149523	0.0245680236417415
hsa.miR.374a.5p_hsa.miR.338.3p	0.00402283428051907	0.0245680236417415
hsa.miR.338.3p_hsa.miR.324.5p	0.00531836666992211	0.0313600241571269
hsa.let.7i.5p_hsa.miR.324.5p	0.00577071939005326	0.0328931005233036
hsa.let.7i.5p_hsa.miR.222.3p	0.00617889996566546	0.0340836094880256
hsa.miR.363.3p_hsa.miR.222.3p	0.00685432824268561	0.0366278165468512
hsa.miR.30e.5p_hsa.miR.25.3p	0.00744865202108237	0.0374859770971657
hsa.miR.150.5p_hsa.miR.484	0.00745335217136628	0.0374859770971657
hsa.miR.30e.5p_hsa.miR.338.3p	0.00939575543361379	0.0459049765470845
hsa.miR.363.3p_hsa.miR.22.5p	0.010336395970997	0.0477709111092024
hsa.miR.25.3p_hsa.miR.22.5p	0.0102448309199091	0.0477709111092024
hsa.miR.107_hsa.miR.363.3p	0.0111989952916144	0.0503954788122648
hsa.miR.22.3p_hsa.miR.374a.5p	0.0115231389517608	0.050524532326951
hsa.miR.484_hsa.miR.215	0.0123345547222903	0.0522078884303572
hsa.miR.22.5p_hsa.miR.210	0.0125176808517231	0.0522078884303572
hsa.miR.22.3p_hsa.miR.107	0.0139886564334416	0.0556293081422912
hsa.miR.19b.3p_hsa.miR.484	0.0138259684349745	0.0556293081422912
hsa.miR.210_hsa.miR.338.3p	0.0146815937945347	0.0570580122469418
hsa.miR.150.5p_hsa.miR.222.3p	0.0173596108794086	0.0659665213417527
hsa.miR.22.3p_hsa.miR.144.5p	0.0179595376162352	0.0667626289647004
hsa.miR.22.5p_hsa.miR.338.3p	0.0199394766819874	0.0725457555876564
hsa.miR.22.3p_hsa.miR.324.5p	0.0204531540044532	0.0728643611408644
hsa.miR.484_hsa.miR.210	0.0216732269004065	0.0756351387748878
hsa.let.7i.5p_hsa.miR.374a.5p	0.0233590243542135	0.0798878632914101
hsa.miR.30e.5p_hsa.miR.215	0.0249995983412003	0.0822102176220241
hsa.miR.338.3p_hsa.miR.133b	0.0246014461389732	0.0822102176220241
hsa.miR.107_hsa.miR.338.3p	0.0268973319934639	0.0867819579411761
hsa.miR.25.3p_hsa.miR.324.5p	0.0312822829328317	0.0990605626206338
hsa.miR.484_hsa.miR.222.3p	0.0320597236854664	0.0996765954584502
hsa.let.7i.5p_hsa.miR.215	0.0326671815251353	0.0997515721571096
hsa.miR.363.3p_hsa.miR.324.5p	0.0338398331940974	0.101519499582292
hsa.miR.107_hsa.miR.150.5p	0.0353188751729134	0.102364875501156
hsa.miR.150.5p_hsa.miR.22.5p	0.0351520261187156	0.102364875501156
hsa.let.7i.5p_hsa.miR.210	0.0364553017583304	0.103406109518293
hsa.miR.215_hsa.miR.22.5p	0.0368875595357655	0.103406109518293
hsa.miR.19b.3p_hsa.miR.30e.5p	0.0394206731972775	0.10872475994733
hsa.miR.107_hsa.miR.19b.3p	0.0433450678322253	0.117650898401754
hsa.miR.107_hsa.miR.25.3p	0.0451240336430878	0.120247360858783
hsa.miR.19b.3p_hsa.miR.22.5p	0.0457080611451516	0.120247360858783
hsa.miR.19b.3p_hsa.let.7i.5p	0.0490902809655339	0.126812593591985
hsa.miR.25.3p_hsa.miR.222.3p	0.0496868056763918	0.126812593591985
hsa.let.7i.5p_hsa.miR.144.5p	0.0575627238946366	0.144753320382101

## Sheet: Healthy vs Cancer
miRNA ratio	p (ANOVA)	p adusted (Benjamini-Hochberg)
hsa.miR.150.5p_hsa.let.7i.5p	4.08653531945135e-06	0.000698797539626181
hsa.miR.363.3p_hsa.miR.222.3p	0.000240909652379122	0.00952714881760411
hsa.miR.150.5p_hsa.miR.144.5p	0.000278571602853921	0.00952714881760411
hsa.miR.484_hsa.miR.338.3p	0.0002447721786381	0.00952714881760411
hsa.let.7i.5p_hsa.miR.222.3p	0.000171551798890704	0.00952714881760411
hsa.miR.25.3p_hsa.miR.222.3p	0.000538020875739916	0.0153335949585876
hsa.miR.363.3p_hsa.miR.150.5p	0.00072398447523399	0.0176859064664303
hsa.miR.363.3p_hsa.miR.215	0.000998706635829863	0.0189754260807674
hsa.miR.363.3p_hsa.miR.338.3p	0.00090963480637676	0.0189754260807674
hsa.miR.25.3p_hsa.miR.150.5p	0.00150621861807703	0.0200679372321852
hsa.miR.25.3p_hsa.miR.215	0.00122831673892229	0.0200679372321852
hsa.miR.25.3p_hsa.miR.338.3p	0.00161820030645738	0.0200679372321852
hsa.let.7i.5p_hsa.miR.324.5p	0.00145976519540362	0.0200679372321852
hsa.miR.338.3p_hsa.miR.133b	0.00164298901316136	0.0200679372321852
hsa.miR.363.3p_hsa.miR.324.5p	0.00223040783077527	0.0236915437093693
hsa.let.7i.5p_hsa.miR.215	0.00235529966701332	0.0236915437093693
hsa.let.7i.5p_hsa.miR.338.3p	0.00226882736339484	0.0236915437093693
hsa.miR.484_hsa.miR.324.5p	0.00312370529080836	0.0296752002626795
hsa.let.7i.5p_hsa.miR.374a.5p	0.00345040878148131	0.0310536790333318
hsa.miR.363.3p_hsa.miR.374a.5p	0.00445442815430882	0.0354700627644776
hsa.miR.25.3p_hsa.miR.324.5p	0.00449272055256349	0.0354700627644776
hsa.miR.484_hsa.miR.374a.5p	0.00456339988782752	0.0354700627644776
hsa.miR.374a.5p_hsa.miR.133b	0.00512782911396433	0.0381242947168652
hsa.miR.30e.5p_hsa.miR.338.3p	0.00568067678861562	0.0398465564107005
hsa.miR.484_hsa.miR.222.3p	0.00582551994308486	0.0398465564107005
hsa.miR.30e.5p_hsa.miR.222.3p	0.00684179895234252	0.0449979854173297
hsa.miR.25.3p_hsa.miR.374a.5p	0.00838348183657952	0.0530953849650036
hsa.miR.30e.5p_hsa.miR.324.5p	0.00914808196442826	0.0558686434256154
hsa.miR.22.3p_hsa.miR.338.3p	0.0111461757737637	0.0657240019763305
hsa.miR.363.3p_hsa.miR.210	0.0150193439493557	0.0856102605113274
hsa.miR.107_hsa.miR.338.3p	0.0179818593005508	0.0956466341806404
hsa.miR.19b.3p_hsa.miR.338.3p	0.0184280846546155	0.0956466341806404
hsa.miR.484_hsa.miR.133a	0.0184581223857376	0.0956466341806404
hsa.miR.144.5p_hsa.miR.338.3p	0.0193093004954077	0.0971144230798445
hsa.miR.107_hsa.let.7i.5p	0.0207799981345659	0.0985989624267545
hsa.miR.25.3p_hsa.miR.210	0.0212040287960494	0.0985989624267545
hsa.miR.484_hsa.miR.22.5p	0.0213342784198241	0.0985989624267545
hsa.miR.107_hsa.miR.363.3p	0.0248091946085918	0.111641375738663
hsa.miR.19b.3p_hsa.miR.222.3p	0.0273108466370343	0.114298041886156
hsa.miR.363.3p_hsa.miR.22.5p	0.0274047936686106	0.114298041886156
hsa.miR.22.5p_hsa.miR.338.3p	0.0267755694297449	0.114298041886156
hsa.let.7i.5p_hsa.miR.22.5p	0.029620717594666	0.12059863592114
hsa.miR.22.3p_hsa.miR.324.5p	0.0334938585259937	0.129428590776392
hsa.miR.363.3p_hsa.miR.133a	0.0340601554674715	0.129428590776392
hsa.miR.25.3p_hsa.miR.22.5p	0.0337704418077794	0.129428590776392
hsa.miR.107_hsa.miR.25.3p	0.038934831684402	0.144736004739842
hsa.miR.19b.3p_hsa.miR.363.3p	0.0418438310889909	0.152240321621648
hsa.let.7i.5p_hsa.miR.133a	0.0441111447121153	0.157145953036911
hsa.miR.30e.5p_hsa.miR.374a.5p	0.0473841162793988	0.16536089558729
hsa.miR.22.3p_hsa.miR.222.3p	0.0534744590393344	0.171411473028437
hsa.miR.107_hsa.miR.374a.5p	0.0541299388510853	0.171411473028437
hsa.miR.19b.3p_hsa.miR.25.3p	0.0510569823755431	0.171411473028437
hsa.miR.30e.5p_hsa.miR.363.3p	0.0534831401739266	0.171411473028437
hsa.miR.222.3p_hsa.miR.144.5p	0.0541015266985432	0.171411473028437
hsa.miR.144.5p_hsa.miR.374a.5p	0.0574284031695544	0.178550126218069
hsa.miR.30e.5p_hsa.miR.25.3p	0.0599198284644236	0.179759485393271
hsa.let.7i.5p_hsa.miR.210	0.0592046521599488	0.179759485393271

## Sheet: Cancer vs Endobronchitis
miRNA ratio	p (ANOVA)	p adusted (Benjamini-Hochberg)
hsa.miR.22.3p_hsa.miR.19b.3p	1.73862463186759e-06	0.000297304812049359
hsa.miR.22.3p_hsa.miR.30e.5p	2.38442450539365e-05	0.00165623488195146
hsa.miR.22.3p_hsa.miR.210	2.90567523149379e-05	0.00165623488195146
hsa.miR.22.3p_hsa.miR.25.3p	6.08518549022548e-05	0.00173427786471426
hsa.miR.22.3p_hsa.miR.222.3p	5.02626996039565e-05	0.00173427786471426
hsa.miR.22.3p_hsa.miR.215	5.9436278997724e-05	0.00173427786471426
hsa.miR.22.3p_hsa.miR.363.3p	0.000156576775693967	0.00382494694909548
hsa.miR.484_hsa.miR.215	0.000255974512136219	0.00547145519691169
hsa.miR.22.3p_hsa.let.7i.5p	0.00050118390715786	0.00779113164763582
hsa.miR.22.3p_hsa.miR.324.5p	0.000437099192578926	0.00779113164763582
hsa.miR.484_hsa.miR.222.3p	0.000465711879565424	0.00779113164763582
hsa.miR.22.3p_hsa.miR.150.5p	0.000595395661369092	0.00783174293031652
hsa.miR.150.5p_hsa.miR.484	0.000574599633060745	0.00783174293031652
hsa.miR.484_hsa.miR.374a.5p	0.00109618312647748	0.0133890939019749
hsa.miR.22.3p_hsa.miR.374a.5p	0.00162737995425225	0.0185521314784756
hsa.miR.19b.3p_hsa.miR.30e.5p	0.00231452274782323	0.020830704730409
hsa.miR.30e.5p_hsa.miR.215	0.00214876858167958	0.020830704730409
hsa.miR.484_hsa.miR.324.5p	0.00231048219130047	0.020830704730409
hsa.miR.215_hsa.miR.22.5p	0.00209005314568836	0.020830704730409
hsa.miR.484_hsa.let.7i.5p	0.00281360236520075	0.0240563002224664
hsa.miR.22.3p_hsa.miR.107	0.00323703119328756	0.026358682573913
hsa.miR.107_hsa.miR.150.5p	0.00384382377150392	0.0286011732772224
hsa.miR.150.5p_hsa.miR.338.3p	0.00401419975820665	0.0286011732772224
hsa.miR.374a.5p_hsa.miR.133b	0.00390813828344169	0.0286011732772224
hsa.miR.30e.5p_hsa.miR.222.3p	0.00534442977551673	0.0351499035235908
hsa.miR.363.3p_hsa.miR.484	0.00515915447964678	0.0351499035235908
hsa.miR.30e.5p_hsa.miR.150.5p	0.0061503234497983	0.0389520485153892
hsa.miR.19b.3p_hsa.miR.484	0.00731285649387248	0.044660659301864
hsa.miR.22.3p_hsa.miR.22.5p	0.00813241539338074	0.0479532080092451
hsa.miR.107_hsa.miR.215	0.00923243609511448	0.0504127873435146
hsa.miR.25.3p_hsa.miR.484	0.00943397190054075	0.0504127873435146
hsa.miR.374a.5p_hsa.miR.338.3p	0.00927059735710749	0.0504127873435146
hsa.miR.150.5p_hsa.miR.144.5p	0.00986381675481901	0.051112505002244
hsa.miR.150.5p_hsa.miR.22.5p	0.0116206594995998	0.0584450816009283
hsa.miR.484_hsa.miR.210	0.0155347076632869	0.0758981431549161
hsa.miR.222.3p_hsa.miR.338.3p	0.016442202238283	0.0781004606318444
hsa.miR.107_hsa.let.7i.5p	0.0174019495161989	0.0783087728228949
hsa.miR.30e.5p_hsa.miR.363.3p	0.0171558814834113	0.0783087728228949
hsa.miR.30e.5p_hsa.let.7i.5p	0.0184031183066812	0.0806905956523713
hsa.miR.215_hsa.miR.338.3p	0.0192403161264003	0.0822523514403612
hsa.let.7i.5p_hsa.miR.22.5p	0.0202999038599949	0.084665452684369
hsa.miR.222.3p_hsa.miR.22.5p	0.0255420668945063	0.103992700927633
hsa.miR.30e.5p_hsa.miR.25.3p	0.0282113521906549	0.112189330804697
hsa.let.7i.5p_hsa.miR.338.3p	0.0297704482628095	0.115555766644223
hsa.miR.22.5p_hsa.miR.210	0.0304094122747955	0.115555766644223
hsa.miR.25.3p_hsa.miR.22.5p	0.0344712784150965	0.1254167789145
hsa.miR.150.5p_hsa.miR.222.3p	0.0341764202469348	0.1254167789145
hsa.miR.22.3p_hsa.miR.338.3p	0.0353338115386608	0.125876703606479
hsa.miR.30e.5p_hsa.miR.210	0.0378056365026605	0.131921801914603
hsa.miR.150.5p_hsa.miR.133b	0.0385736262908196	0.131921801914603
hsa.miR.107_hsa.miR.484	0.0398344137781982	0.133562446197488
hsa.miR.22.3p_hsa.miR.144.5p	0.0430514820119748	0.133850971346322
hsa.miR.107_hsa.miR.222.3p	0.0429547778421181	0.133850971346322
hsa.miR.30e.5p_hsa.miR.324.5p	0.0428626665492664	0.133850971346322
hsa.miR.338.3p_hsa.miR.324.5p	0.0410045087641757	0.133850971346322
hsa.miR.150.5p_hsa.let.7i.5p	0.0496992012212537	0.151760060872042
hsa.miR.25.3p_hsa.miR.150.5p	0.0542192605825958	0.162657781747787
hsa.miR.215_hsa.miR.133b	0.0559813628861529	0.165048500922968

## Sheet: Non-cancer vs Cancer
miRNA ratio	p (ANOVA)	p adusted (Benjamini-Hochberg)
hsa.miR.150.5p_hsa.let.7i.5p	2.27351513659777e-05	0.00388771088358219
hsa.miR.150.5p_hsa.miR.144.5p	0.000218227976909571	0.00932924601288417
hsa.miR.484_hsa.miR.222.3p	0.000110525398596664	0.00932924601288417
hsa.miR.484_hsa.miR.324.5p	0.000189619557757594	0.00932924601288417
hsa.miR.22.3p_hsa.miR.222.3p	0.000531015749820199	0.00941337016428841
hsa.miR.30e.5p_hsa.miR.222.3p	0.000372938160494788	0.00941337016428841
hsa.miR.363.3p_hsa.miR.150.5p	0.000308675819300862	0.00941337016428841
hsa.miR.25.3p_hsa.miR.150.5p	0.000588250323105265	0.00941337016428841
hsa.miR.25.3p_hsa.miR.215	0.000605538431620892	0.00941337016428841
hsa.miR.484_hsa.miR.374a.5p	0.000517852964095096	0.00941337016428841
hsa.miR.374a.5p_hsa.miR.133b	0.000569829222665263	0.00941337016428841
hsa.miR.22.3p_hsa.miR.324.5p	0.000844349894576049	0.0120319859977087
hsa.miR.484_hsa.miR.338.3p	0.00109126546982914	0.0143543381031372
hsa.miR.363.3p_hsa.miR.215	0.00156302069516771	0.0190911813481199
hsa.miR.150.5p_hsa.miR.484	0.00203361726186777	0.0231832367852926
hsa.miR.30e.5p_hsa.miR.324.5p	0.00237065804438471	0.0253364078493616
hsa.miR.22.3p_hsa.miR.338.3p	0.00282028296168263	0.0283687286145724
hsa.miR.22.3p_hsa.miR.374a.5p	0.00440449969797708	0.0418427471307823
hsa.miR.484_hsa.miR.22.5p	0.00478427925220198	0.0430585132698179
hsa.miR.363.3p_hsa.miR.222.3p	0.0052890668742709	0.0452215217750162
hsa.miR.25.3p_hsa.miR.222.3p	0.00636663332745315	0.0518425856664042
hsa.miR.484_hsa.miR.215	0.00795741102661631	0.0618507857068813
hsa.miR.22.3p_hsa.miR.150.5p	0.00950649041113237	0.0677337441793182
hsa.let.7i.5p_hsa.miR.215	0.00933238703708185	0.0677337441793182
hsa.miR.30e.5p_hsa.miR.150.5p	0.0101713588722822	0.0695720946864103
hsa.miR.484_hsa.miR.133a	0.0120501065420849	0.0792526237960202
hsa.miR.338.3p_hsa.miR.133b	0.0153194441198189	0.0970231460921865
hsa.miR.22.3p_hsa.miR.215	0.0169373901259846	0.103439061126549
hsa.miR.30e.5p_hsa.miR.374a.5p	0.0181607107055549	0.103516051021663
hsa.miR.363.3p_hsa.miR.324.5p	0.0175670486350326	0.103516051021663
hsa.miR.22.3p_hsa.miR.210	0.0188902810353499	0.104201227646608
hsa.miR.22.3p_hsa.miR.19b.3p	0.0206091829956012	0.106330054594916
hsa.let.7i.5p_hsa.miR.222.3p	0.0203709115927071	0.106330054594916
hsa.miR.222.3p_hsa.miR.22.5p	0.0211416482820301	0.106330054594916
hsa.miR.107_hsa.miR.374a.5p	0.0223900880079419	0.109391572838802
hsa.miR.107_hsa.miR.222.3p	0.0248788962223058	0.118174757055953
hsa.miR.30e.5p_hsa.miR.215	0.0262587881772938	0.121358183197763
hsa.miR.107_hsa.miR.150.5p	0.027579799785462	0.124109099034579
hsa.miR.22.5p_hsa.miR.324.5p	0.0299373362666354	0.131263705169094
hsa.miR.22.3p_hsa.miR.30e.5p	0.0315599811185258	0.131628213933364
hsa.miR.484_hsa.miR.210	0.031222229786902	0.131628213933364
hsa.miR.22.3p_hsa.miR.133a	0.035525902701712	0.139472464930408
hsa.miR.363.3p_hsa.miR.374a.5p	0.0348757600016366	0.139472464930408
hsa.miR.25.3p_hsa.miR.374a.5p	0.0358876517949588	0.139472464930408
hsa.miR.25.3p_hsa.miR.324.5p	0.0380448316024334	0.144570360089247
hsa.miR.22.3p_hsa.miR.107	0.0407952113261092	0.15165176384271
hsa.miR.19b.3p_hsa.miR.222.3p	0.0442616503348696	0.161037068239632
hsa.miR.22.3p_hsa.miR.22.5p	0.0496924477071127	0.171290986117564
hsa.miR.107_hsa.miR.484	0.0504034947502243	0.171290986117564
hsa.miR.19b.3p_hsa.miR.150.5p	0.0510867853333086	0.171290986117564
hsa.miR.150.5p_hsa.miR.133b	0.0501065409489553	0.171290986117564
hsa.miR.30e.5p_hsa.miR.338.3p	0.0534179462218651	0.17566286161421
hsa.let.7i.5p_hsa.miR.324.5p	0.0576359806705119	0.185957598012406
hsa.miR.19b.3p_hsa.miR.484	0.0596107747370469	0.188767453333982

## Sheet: Summary 19 miRNA Cq both sets
	Discovery set						Verification set
miRNA	mean Cq HD	Q1 Cq HD	Q3 Cq HD	mean Cq LC	Q1 Cq LC	Q3 Cq LC	mean Cq HD	Q1 Cq HD	Q3 Cq HD	mean Cq LC	Q1 Cq LC	Q3 Cq LC	mean Cq EB	Q1 Cq EB	Q3 Cq EB
hsa-let-7i-5p	29.492	28.937	29.2543	28.8421	27.9674	29.6849	29.0953	28.265	29.73	30.2843	29.175	30.8875	30.025	29.1625	30.3675
hsa-miR-107	31.5984	30.7283	31.7095	30.3032	28.9888	31.5535	30.2825	29.175	30.8725	30.695	29.725	31.7525	29.532	28.6875	29.9175
hsa-miR-133a	35.5307	34.8704	35.8665	35.5495	35.0844	37	35.426	34.2	37	34.372	32.725	36.045	33.5162	32.3225	34.69
hsa-miR-133b	35.1555	34.5432	35.853	34.8944	34.7175	35.8676	33.8927	32.845	34.935	34.5296	32.585	36.145	32.5	31.91	33.305
hsa-miR-144-5p	31.4329	30.768	31.7867	31.3918	31.0075	32.0649	32.6415	31.8525	33.085	33.2148	32.62	33.79	32.2356	32.16	32.93
hsa-miR-150-5p	29.9031	29.0785	29.6654	29.4935	29.1513	29.8773	31.081	30.4675	31.2875	31.0307	30.205	31.3	31.398	30.4175	31.27
hsa-miR-19b-3p	27.8523	26.8286	28.0596	24.6253	22.7424	26.8535	25.631	24.7875	26.2225	26.2343	24.615	27.24	25.52	24.0225	26.085
hsa-miR-210	35.0205	33.7923	36.3237	32.1758	29.9778	34.2124	33.092	32.3475	33.515	33.2221	31.6675	34.085	32.885	31.6775	33
hsa-miR-215	32.6504	31.4781	32.9789	31.4455	29.7751	33.0016	32.6326	32.165	33.24	33.1223	32.1625	34.035	33.091	31.7525	33.715
hsa-miR-22-3p	32.4626	30.952	32.6077	29.771	27.051	32.4343	29.2286	27.6475	30.155	29.9497	28.29	32.0575	27.208	26.04	27.28
hsa-miR-22-5p	34.3624	33.8746	35.1177	32.9529	31.857	33.5921	32.529	31.4025	33.305	32.675	31.515	33.6175	31.13	30.24	31.34
hsa-miR-222-3p	30.8972	29.8726	30.9641	29.0685	27.8751	30.334	29.9316	29.195	30.565	30.125	29.21	31.08	29.627	28.64	29.3125
hsa-miR-25-3p	28.862	27.5025	29.7133	27.2339	25.3005	29.2559	27.8165	27.0375	28.515	29.0157	27.75	29.655	28.354	27.2125	28.895
hsa-miR-30e-5p	32.7357	31.7934	32.9733	30.1229	27.7646	32.429	28.8325	27.6725	29.205	29.4417	27.92	31.425	28.057	26.9825	28.3575
hsa-miR-324-5p	35.9219	35.5189	36.4955	33.5411	32.7691	34.227	34.6183	33.7225	35.43	34.6239	33.6	35.855	33.6522	32.92	34.33
hsa-miR-338-3p	34.0047	33.5872	34.6332	32.6967	31.9314	33.4307	33.2883	31.9825	34.3	32.6893	31.8875	33.9125	31.427	30.13	31.99
hsa-miR-363-3p	30.4398	29.2165	31.1593	29.399	27.4239	31.1577	30.0115	29.29	30.25	31.2327	29.875	32.07	30.715	29.1725	30.765
hsa-miR-374a-5p	34.1507	33.6277	34.8165	33.0972	32.6135	33.6786	34.098	32.9825	35.065	33.8066	33.28	34.85	33.48	32.8975	34.3925
hsa-miR-484	32.0083	31.3546	32.7601	31.4614	30.7257	31.9397	31.306	30.2875	32.25	32.1907	31.5025	33.29	30.151	29.0775	30.3475
HD	healthy individuals
LC	lung cancer
EB	endobronchitis patients

## Sheet: Summary Cq discovery set
	Discovery set Cq						HD-healthy individuals
miRNA	mean Cq HD	Q1 Cq HD	Q3 Cq HD	mean Cq LC	Q1 Cq LC	Q3 Cq LC	LC-lung cancer
hsa-miR-19a-3p	28.9256	28.2139	29.0469	25.8783	24.0441	28.0585
hsa-miR-19b-3p	27.8523	26.8286	28.0596	24.6253	22.7424	26.8535
hsa-miR-16-5p	23.8326	22.3585	24.4854	21.4913	19.4911	23.3507
hsa-miR-25-3p	28.862	27.5025	29.7133	27.2339	25.3005	29.2559
hsa-miR-93-5p	29.0581	27.8233	29.4549	27.7581	26.023	28.8262
hsa-miR-451a	21.4691	20.5311	21.7385	20.1301	18.8729	21.2277
hsa-miR-192-5p	31.2315	30.2109	31.7079	30.0069	28.4076	31.418
hsa-miR-194-5p	31.6397	30.5316	31.8416	31.0539	29.6989	31.8563
hsa-miR-32-5p	30.0398	29.2278	30.3057	29.162	28.0737	29.9154
hsa-miR-185-5p	28.8259	27.8787	28.6143	27.3893	26.2468	28.1477
hsa-miR-24-3p	29.7031	28.9319	29.9718	27.9721	26.7079	29.3755
hsa-miR-106a-5p	28.3604	27.695	28.5972	27.1958	25.7857	27.9057
hsa-miR-424-5p	30.6521	30.2	30.7077	29.4551	28.2728	30.2111
hsa-miR-29a-3p	31.4371	30.4653	31.7865	29.9616	28.6786	31.595
hsa-let-7i-5p	29.492	28.937	29.2543	28.8421	27.9674	29.6849
hsa-miR-15a-5p	25.6608	25.0668	25.7461	24.9857	23.7829	25.8694
hsa-miR-21-5p	25.4299	24.6199	25.4509	24.1811	23.1275	24.7607
hsa-miR-148a-3p	30.9793	30.3348	31.4604	29.9317	28.6657	30.855
hsa-miR-148b-3p	30.1586	29.5404	29.9922	28.8047	27.7818	29.3674
hsa-miR-27b-3p	30.438	29.8714	30.5918	28.9999	28.2398	29.8419
hsa-miR-18b-5p	32.0553	31.1909	32.1973	31.0426	29.505	31.7329
hsa-miR-223-3p	27.1698	26.2564	27.1358	25.2944	24.3093	26.2312
hsa-miR-320a	29.5376	28.9018	29.3856	28.4613	27.7131	29.291
hsa-miR-23a-3p	28.7377	27.8218	28.9829	27.1498	26.4249	27.932
hsa-miR-107	31.5984	30.7283	31.7095	30.3032	28.9888	31.5535
hsa-miR-101-3p	26.71	26.0665	26.6812	25.7487	24.8778	26.7747
hsa-miR-20a-5p	26.1769	25.4689	26.2022	25.5038	24.4322	26.0305
hsa-miR-144-3p	25.4057	24.5306	25.3989	24.468	23.7767	25.1019
hsa-miR-142-5p	31.6738	31.0164	31.4008	30.488	29.7017	31.3611
hsa-let-7g-5p	29.5824	28.7992	29.8085	28.588	27.812	29.1834
hsa-miR-92a-3p	28.2985	27.4976	28.4847	27.4727	26.5368	28.4827
hsa-miR-30b-5p	30.5918	30.0975	30.4784	29.6052	28.9411	30.0659
hsa-miR-151a-5p	31.528	30.8084	31.5997	30.2339	29.3827	31.0057
hsa-miR-378a-3p	30.4685	29.6753	30.6248	29.7147	29.384	30.0637
hsa-miR-103a-3p	30.0103	29.1975	30.1798	28.9924	28.0978	29.81
hsa-miR-30c-5p	31.7834	31.0848	32.0611	30.9139	30.3366	31.7142
hsa-miR-10b-5p	31.5576	30.9957	31.2274	30.9107	30.4488	31.4687
hsa-let-7f-5p	32.4864	31.4651	32.9827	31.4443	30.888	32.1147
hsa-miR-181a-5p	32.4084	31.7913	32.5834	31.3578	31.0464	31.7534
hsa-miR-423-5p	31.44	31.0337	31.5248	30.5713	29.6913	31.2761
hsa-miR-142-3p	27.1695	26.414	27.1207	26.5461	25.9345	27.0384
hsa-miR-486-5p	27.5651	27.0379	27.5612	27.2704	26.6884	27.9161
hsa-miR-125b-5p	32.8225	32.1937	33.3224	31.8202	31.3724	32.7048
hsa-let-7a-5p	29.2455	28.7587	29.6773	28.7309	28.1318	29.2339
hsa-miR-126-3p	27.1568	26.566	27.2238	26.3733	25.8973	26.7812
hsa-miR-150-5p	29.9031	29.0785	29.6654	29.4935	29.1513	29.8773
hsa-miR-144-5p	31.4329	30.768	31.7867	31.3918	31.0075	32.0649
hsa-miR-425-5p	31.7514	30.3301	32.2951	29.6291	28.0531	31.4974
hsa-miR-140-3p	30.8114	30.276	30.9864	28.8178	26.8139	31.1946
hsa-miR-215	32.6504	31.4781	32.9789	31.4455	29.7751	33.0016
hsa-miR-130a-3p	33.8084	32.7688	34.1873	32.1563	30.4829	34.4538
hsa-miR-29c-3p	31.4412	30.3167	31.4912	29.5305	27.6628	31.5851
hsa-miR-363-3p	30.4398	29.2165	31.1593	29.399	27.4239	31.1577
hsa-miR-186-5p	31.2517	30.2645	31.0618	29.4063	27.9042	30.3782
hsa-miR-15b-3p	32.3867	31.2701	32.7626	30.68	29.2047	31.6634
hsa-miR-29b-3p	32.188	31.1755	32.2429	30.4855	29.0151	31.9971
hsa-miR-15b-5p	32.3586	31.5354	32.3792	30.6888	29.5091	31.7154
hsa-miR-222-3p	30.8972	29.8726	30.9641	29.0685	27.8751	30.334
hsa-miR-660-5p	30.7013	29.9663	30.4382	29.452	28.3402	30.2575
hsa-miR-16-2-3p	31.9685	30.9597	32.2815	30.859	29.6677	31.2491
hsa-miR-146a-5p	32.456	31.5958	32.3217	30.6985	29.2837	31.8911
hsa-miR-590-5p	31.0202	30.5612	30.9779	30.1252	28.9174	31.0541
hsa-miR-106b-5p	29.6476	29.0338	29.5545	28.5687	27.4454	29.5196
hsa-miR-652-3p	32.1598	31.4803	32.5286	30.9759	29.9266	31.7976
hsa-miR-199a-3p	33.1003	31.6472	32.4853	30.8722	29.8678	31.858
hsa-miR-152	32.3327	31.6249	32.5491	31.5947	30.7127	31.8458
hsa-miR-191-5p	30.9599	30.0808	30.8159	29.7949	29.1109	30.4584
hsa-miR-26b-5p	32.5929	31.9514	32.5117	31.5576	30.8013	32.087
hsa-miR-320b	32.2425	31.3772	32.4055	31.3272	30.4023	31.961
hsa-miR-99a-5p	31.8024	30.9008	31.8908	31.1817	30.7431	31.9351
hsa-miR-342-3p	32.1103	31.3248	32.0184	31.0366	30.1944	31.7331
hsa-miR-23b-3p	30.7102	29.9183	30.8591	29.4067	28.7327	30.0852
hsa-miR-139-5p	33.7582	32.7134	34.0322	33.2721	32.8207	33.5515
hsa-let-7d-5p	32.642	31.9849	32.6878	31.886	31.1366	32.6079
hsa-miR-484	32.0083	31.3546	32.7601	31.4614	30.7257	31.9397
hsa-miR-374a-5p	34.1507	33.6277	34.8165	33.0972	32.6135	33.6786
hsa-let-7c	33.1694	32.4034	33.176	32.5675	32.0188	33.0825
hsa-miR-22-3p	33.0182	30.952	32.6077	29.771	27.051	32.4343
hsa-miR-30e-5p	33.2912	31.7934	32.9733	30.1229	27.7646	32.429
hsa-miR-205-5p	36.1415	35.1413	35.7292	33.6297	32.1605	35.0943
hsa-miR-145-5p	34.1413	33.5827	34.328	32.7304	31.224	33.2489
hsa-miR-133b	35.1555	34.5432	35.853	35.1444	34.7175	35.8676
hsa-miR-17-5p	35.0294	34.1018	34.6205	33.409	32.05	34.1916
hsa-miR-26a-5p	30.4688	29.3064	30.4578	29.0666	28.4344	29.6375
hsa-miR-143-3p	34.7342	33.4309	35.0488	32.6972	31.2755	33.4873
hsa-miR-30d-5p	35.1255	33.9054	35.043	33.8566	32.4804	34.7291
hsa-miR-128	34.0474	32.4684	33.3685	32.4493	30.3745	32.8995
hsa-miR-423-3p	34.671	34.1158	35.5298	33.4623	32.5652	34.4907
hsa-miR-629-5p	34.0021	32.8236	33.6836	32.5566	31.3979	32.961
hsa-let-7d-3p	32.6671	31.9523	32.7897	31.4684	30.5704	31.9641
hsa-miR-20b-5p	36.3521	35.2574	36.7234	34.8511	33.8453	35.9753
hsa-miR-505-3p	35.2542	33.9307	34.6843	33.6125	32.4889	33.9792
hsa-miR-532-3p	35.6898	34.3379	35.9773	34.633	33.0124	35.8629
hsa-miR-133a	35.5307	34.8704	35.8665	37.1285	35.0844	42
hsa-miR-29a-5p	36.3079	35.4332	36.1657	34.5056	34.0788	35.0517
hsa-miR-122-5p	30.2093	28.8977	31.3485	29.3011	28.0516	30.718
hsa-let-7b-5p	30.3555	29.6703	30.544	29.6352	28.8986	30.3867
hsa-miR-338-3p	34.0047	33.5872	34.6332	32.6967	31.9314	33.4307
hsa-miR-532-5p	33.9299	33.506	34.2713	32.1739	30.8103	33.3601
hsa-miR-324-3p	34.7966	33.7589	35.8759	32.8827	31.2244	33.5319
hsa-miR-34a-5p	34.5918	33.9349	35.1679	33.0371	32.1398	33.9423
hsa-miR-151a-3p	33.9834	33.4649	34.6649	32.5741	31.1581	34.0181
hsa-miR-221-3p	32.1947	31.7662	32.6304	30.7668	29.1623	31.8415
hsa-miR-18a-5p	31.7975	31.4415	32.139	31.1103	29.6087	31.8597
hsa-miR-140-5p	33.5771	33.0525	33.9499	32.4211	31.0929	33.3091
hsa-miR-374b-5p	33.6945	33.3471	34.1177	32.9555	32.0825	33.842
hsa-miR-30a-5p	33.8147	33.2796	34.384	33.0345	32.1526	33.8857
hsa-miR-497-5p	33.6189	33.0903	33.9589	33.0046	32.2503	33.7677
hsa-miR-197-3p	34.9087	34.2447	35.3762	34.78	34.048	35.8015
hsa-miR-155-5p	35.2262	34.7319	35.6346	34.5553	33.9047	35.3198
hsa-miR-339-3p	34.6579	34.05	35.2707	33.5892	33.1265	34.1707
hsa-miR-335-5p	34.5913	33.9997	35.0463	34.2137	33.5067	34.6221
hsa-miR-125a-5p	32.9194	32.5987	33.2879	32.7422	31.9793	33.3091
hsa-miR-30e-3p	35.0417	34.6776	35.2749	34.7688	34.2137	35.54
hsa-miR-99b-5p	33.9877	33.6191	34.3582	33.5374	32.8457	33.9464
hsa-miR-301a-3p	34.2054	33.7073	34.8085	33.6826	32.0419	34.7087
hsa-miR-130b-3p	35.6905	35.2859	36.0001	34.4395	33.1482	35.3632
hsa-miR-195-5p	34.3169	33.6539	35.0358	34.3623	33.3505	34.3643
hsa-miR-146b-5p	35.2275	34.868	35.5754	35.2838	33.8544	35.6493
hsa-miR-132-3p	35.2855	34.6455	36.3363	33.9164	32.9016	34.7335
hsa-let-7e-5p	34.2272	33.7622	34.022	33.8824	33.384	34.472
hsa-miR-425-3p	34.5643	34.0545	35.3012	33.535	32.3316	33.8611
hsa-miR-28-3p	36.3853	35.4569	36.2266	34.0298	33.562	34.6115
hsa-miR-421	36.553	35.4521	36.6603	34.5653	33.6363	35.1826
hsa-miR-33a-5p	35.8014	34.5167	35.8382	34.1941	33.4819	34.9784
hsa-let-7b-3p	33.9954	33.4399	34.6401	34.7876	33.1185	35.4738
hsa-miR-93-3p	35.8107	34.382	35.8091	33.7212	32.9948	34.8531
hsa-miR-18a-3p	36.436	35.2833	36.2094	35.2537	33.6129	35.4713
hsa-miR-22-5p	34.3624	33.8746	35.1177	32.9529	31.857	33.5921
hsa-miR-328	35.2596	34.8684	35.4776	35.4099	34.5745	36.1593
hsa-miR-27a-3p	31.2863	30.4594	31.6833	29.9248	29.0843	30.747
hsa-miR-574-3p	34.6942	33.9665	35.5849	33.613	32.534	34.6178
hsa-miR-28-5p	34.6258	34.233	34.5806	33.6202	32.7843	34.3482
hsa-miR-136-5p	34.0922	34.1086	34.3801	33.8433	32.9913	34.7824
hsa-miR-210	35.7348	33.7923	36.3237	32.1758	29.9778	34.2124
hsa-miR-199a-5p	34.7198	33.8802	35.3716	33.1665	31.5581	34.55
hsa-miR-502-3p	34.4932	33.8521	35.293	33.2956	32.0443	34.9746
hsa-miR-365a-3p	35.1492	34.287	36.2124	34.3537	33.0414	35.0343
hsa-miR-324-5p	35.9219	35.5189	36.4955	33.5411	32.7691	34.227
hsa-miR-141-3p	35.227	35.2322	35.5892	33.7846	33.1248	35.1455

## Sheet: Summary dCq discovery set
	Discovery set dCq (global mean normalized)						HD-healthy individuals
miRNA	mean Cq HD	Q1 Cq HD	Q3 Cq HD	mean Cq LC	Q1 Cq LC	Q3 Cq LC	LC-lung cancer
hsa-let-7a-5p	0.0627432	-0.390536	0.670085	-0.54053	-0.994003	-0.150189
hsa-let-7c	-3.72615	-4.20453	-3.3566	-4.37704	-4.86616	-3.81526
hsa-let-7d-5p	-3.23315	-3.46231	-2.8547	-3.69555	-4.12356	-3.08391
hsa-let-7f-5p	-3.05947	-3.85707	-2.31057	-3.25387	-3.89134	-2.65229
hsa-let-7g-5p	-0.329294	-0.508947	-0.15241	-0.397601	-0.699484	-0.0677105
hsa-let-7i-5p	-0.271381	-0.373255	0.00950252	-0.651637	-0.862541	-0.296495
hsa-miR-101-3p	2.55095	2.30593	2.75273	2.44168	2.18973	2.69793
hsa-miR-103a-3p	-0.53291	-0.964213	-0.283304	-0.80194	-1.02322	-0.590373
hsa-miR-106a-5p	0.939192	0.630301	1.26773	0.994611	0.484715	1.45108
hsa-miR-106b-5p	-0.55328	-0.384547	-0.239776	-0.378285	-0.50664	-0.188319
hsa-miR-107	-2.13238	-2.48979	-1.84554	-2.1128	-2.49414	-1.69661
hsa-miR-10b-5p	-2.2308	-2.4828	-1.94337	-2.72032	-3.35846	-2.30073
hsa-miR-125b-5p	-3.27956	-3.59661	-3.15863	-3.62977	-4.2711	-3.02824
hsa-miR-126-3p	2.18604	1.82335	2.42917	1.81708	1.24927	2.21044
hsa-miR-128	-3.83768	-3.92022	-3.54919	-3.60147	-4.06656	-3.0767
hsa-miR-142-3p	2.19707	1.89124	2.46518	1.64432	0.978286	2.15486
hsa-miR-142-5p	-2.33691	-2.64482	-2.16845	-2.29756	-2.61359	-1.97619
hsa-miR-144-3p	3.90222	3.44955	4.04279	3.72238	3.18976	4.33119
hsa-miR-144-5p	-1.93047	-2.63972	-1.39017	-3.20141	-3.84857	-2.74152
hsa-miR-148a-3p	-1.62981	-2.05181	-1.18646	-1.74129	-2.23907	-1.30588
hsa-miR-148b-3p	-0.722787	-0.850232	-0.65493	-0.614236	-0.806999	-0.414238
hsa-miR-150-5p	-0.384481	-0.665677	-0.262622	-1.30307	-1.86057	-0.947729
hsa-miR-151a-5p	-2.08331	-2.31561	-1.95709	-2.04344	-2.35716	-1.71735
hsa-miR-15a-5p	3.59885	3.32661	3.8218	3.20475	2.9104	3.60181
hsa-miR-16-5p	5.35711	4.59873	6.1802	6.6991	5.83827	7.70544
hsa-miR-181a-5p	-2.96667	-3.45444	-2.35649	-3.16734	-4.04808	-2.78989
hsa-miR-185-5p	0.383134	0.0389879	0.616789	0.80108	0.469878	1.10472
hsa-miR-18b-5p	-2.60501	-3.21114	-2.25534	-2.85214	-3.35239	-2.22177
hsa-miR-191-5p	-1.9732	-1.91706	-1.44628	-1.60453	-1.80345	-1.31066
hsa-miR-192-5p	-1.80713	-2.57633	-1.14162	-1.81648	-2.37033	-1.1896
hsa-miR-194-5p	-2.31682	-2.76036	-1.83209	-2.86347	-3.03143	-2.37538
hsa-miR-199a-3p	-3.16062	-3.4061	-2.75637	-2.68178	-3.17748	-2.40561
hsa-miR-19a-3p	0.242722	0.212432	0.466381	2.31214	1.13484	3.36319
hsa-miR-19b-3p	1.448	1.18695	1.67015	3.5651	2.06169	4.67299
hsa-miR-205-5p	-6.05201	-6.77327	-5.78317	-5.43924	-6.45468	-4.45957
hsa-miR-20a-5p	3.17134	2.96748	3.39531	2.68663	2.48391	2.96879
hsa-miR-21-5p	3.81164	3.57889	4.03091	4.00935	3.67661	4.25131
hsa-miR-223-3p	2.23549	2.0634	2.49748	2.89604	2.09533	3.32494
hsa-miR-22-3p	-3.19435	-3.71647	-2.70942	-1.58058	-3.09461	-0.0478576
hsa-miR-23a-3p	0.586017	0.328853	0.856042	1.04066	0.753476	1.2401
hsa-miR-24-3p	-0.407328	-0.717929	-0.212495	0.21834	0.211772	0.597972
hsa-miR-25-3p	0.350166	-0.438937	1.10303	0.956509	-0.164762	1.96
hsa-miR-26a-5p	-0.774662	-1.1694	-0.56055	-0.876179	-1.60151	-0.206048
hsa-miR-26b-5p	-3.26967	-3.39334	-3.18957	-3.36714	-3.78516	-3.08006
hsa-miR-27b-3p	-1.18486	-1.49592	-0.8338	-0.809531	-1.19008	-0.476933
hsa-miR-29a-3p	-2.07347	-2.23811	-1.78317	-1.77115	-2.21273	-1.37149
hsa-miR-29b-3p	-2.93476	-3.23671	-2.72634	-2.29509	-2.83768	-1.78631
hsa-miR-29c-3p	-2.27573	-2.30513	-1.95332	-1.34013	-2.41345	-0.542889
hsa-miR-30b-5p	-1.33506	-1.47615	-1.12201	-1.41478	-1.91716	-0.83481
hsa-miR-30c-5p	-2.41366	-2.60536	-2.17986	-2.72347	-3.15245	-2.40096
hsa-miR-30e-5p	-3.46614	-3.68238	-3.27996	-1.93244	-3.21418	-0.504042
hsa-miR-320a	-0.263255	-0.726354	0.188983	-0.270887	-0.661928	0.0588449
hsa-miR-32-5p	-0.881008	-1.17043	-0.582457	-0.971597	-1.25268	-0.703103
hsa-miR-342-3p	-2.83612	-3.10641	-2.66677	-2.84617	-3.2851	-2.26511
hsa-miR-363-3p	-1.49349	-1.98856	-0.898674	-1.20856	-2.18968	-0.166464
hsa-miR-378a-3p	-1.18975	-1.55569	-0.968694	-1.52427	-1.95004	-1.01833
hsa-miR-423-5p	-1.96715	-2.32086	-1.77707	-2.38087	-2.78136	-2.14251
hsa-miR-424-5p	-1.40982	-1.71874	-1.0495	-1.26468	-1.52166	-0.960774
hsa-miR-451a	7.72925	7.41208	8.21261	8.06033	7.5914	8.68928
hsa-miR-484	-2.8999	-3.52807	-2.31474	-3.27103	-3.76949	-2.98329
hsa-miR-486-5p	1.78816	1.56121	2.02874	0.920012	0.333562	1.2428
hsa-miR-495-3p	-5.50596	-6.95259	-5.32364	-6.56737	-7.2227	-5.78635
hsa-miR-92a-3p	1.06023	0.940807	1.22062	0.717735	0.467435	0.997318
hsa-miR-93-5p	0.144215	-0.453608	0.671301	0.432292	0.00676347	1.10226
hsa-miR-133a	-5.83751	-7.24512	-5.58425	-7.54557	-8.41062	-6.90888
hsa-miR-629-5p	-3.96899	-4.68857	-3.54626	-4.3991	-4.88342	-3.96375
hsa-let-7b-5p	-1.06213	-1.53506	-0.510801	-1.44483	-1.92893	-1.10069
hsa-miR-122-5p	-1.20439	-1.98971	-0.356219	-1.11066	-2.21771	-0.228706
hsa-miR-130a-3p	-4.47727	-4.9684	-3.88064	-3.96585	-5.01244	-2.96868
hsa-miR-133b	-5.82435	-6.22374	-5.48638	-6.74874	-7.92817	-5.61632
hsa-miR-139-5p	-4.42709	-4.79355	-4.16501	-5.08164	-5.92889	-4.43402
hsa-miR-140-3p	-1.48029	-1.80595	-1.18923	-0.627364	-1.86453	0.607751
hsa-miR-143-3p	-4.89479	-5.15544	-4.33867	-4.28342	-4.70171	-3.66779
hsa-miR-145-5p	-4.81015	-5.32237	-4.31712	-4.29194	-4.44858	-3.63861
hsa-miR-146a-5p	-3.12488	-3.44342	-2.70346	-2.50809	-2.9409	-2.29602
hsa-miR-146b-5p	-6.00588	-6.60273	-6.00926	-6.69531	-7.06679	-5.89055
hsa-miR-152	-3.00155	-3.12629	-2.89632	-3.40427	-3.8169	-2.94489
hsa-miR-15b-3p	-3.05558	-3.13196	-2.79975	-2.48957	-2.7581	-1.99286
hsa-miR-15b-5p	-3.02743	-3.36757	-2.65705	-2.49838	-2.76705	-2.23084
hsa-miR-16-2-3p	-2.63733	-3.30057	-2.21199	-2.66854	-3.05061	-2.14286
hsa-miR-17-5p	-5.30709	-5.69108	-5.12088	-5.21863	-5.63735	-4.58595
hsa-miR-186-5p	-1.92052	-2.06344	-1.5792	-1.21588	-1.61601	-0.664122
hsa-miR-215	-3.31923	-3.99801	-3.05465	-3.25506	-3.97596	-2.48069
hsa-miR-222-3p	-1.56603	-2.00832	-1.19118	-0.878056	-1.28811	-0.550312
hsa-miR-23b-3p	-1.3791	-1.61394	-1.15991	-1.21624	-1.53022	-0.922474
hsa-miR-30d-5p	-5.45305	-5.80437	-5.07408	-5.46188	-5.74223	-4.94689
hsa-miR-320b	-2.91138	-3.24484	-2.54102	-3.13683	-3.49006	-2.90745
hsa-miR-324-3p	-5.41632	-6.84723	-4.75277	-4.45674	-4.75993	-3.83561
hsa-miR-338-3p	-4.79847	-5.19026	-4.52112	-4.50627	-4.88818	-4.30499
hsa-miR-374a-5p	-4.81958	-5.37371	-4.58441	-4.90679	-5.70362	-4.07177
hsa-miR-425-5p	-2.42029	-2.94821	-1.85351	-1.4387	-2.38748	-0.572412
hsa-miR-590-5p	-1.68903	-1.87583	-1.52301	-1.93478	-2.19485	-1.59223
hsa-miR-652-3p	-2.82869	-3.16086	-2.63681	-2.7855	-3.03334	-2.46033
hsa-miR-660-5p	-1.37013	-1.47736	-1.27756	-1.26162	-1.48926	-0.688988
hsa-miR-99a-5p	-2.47123	-2.88586	-2.10006	-2.9913	-3.297	-2.50557
hsa-let-7d-3p	-3.33599	-3.63293	-2.97201	-3.35235	-3.6447	-2.98271
hsa-miR-20b-5p	-6.50928	-7.77542	-5.60463	-6.73503	-7.32619	-6.09961
hsa-miR-421	-6.66566	-7.36027	-6.57919	-6.5067	-6.79825	-6.39822
hsa-miR-423-3p	-5.3399	-6.28886	-4.46295	-5.32053	-6.35087	-4.75296
hsa-miR-505-3p	-5.4324	-5.76781	-5.13471	-5.41977	-5.74155	-4.61066
hsa-miR-532-3p	-5.84969	-6.3245	-5.41541	-6.29659	-6.71178	-5.63573
hsa-miR-29a-5p	-6.66532	-7.3039	-5.78034	-6.52322	-7.03569	-5.6497
hsa-miR-27a-3p	-1.83796	-1.98831	-1.45483	-1.60086	-1.88753	-1.4493
hsa-miR-346	-7.04029	-8.84667	-7.03845	-8.36145	-9.07091	-7.51884
hsa-miR-125a-5p	-4.02045	-4.18362	-3.89098	-4.55174	-5.07313	-4.12516
hsa-miR-130b-3p	-6.79154	-7.0096	-6.66457	-6.02185	-6.42862	-5.72342
hsa-miR-140-5p	-4.67814	-4.86439	-4.48561	-4.23065	-4.54888	-3.79242
hsa-miR-151a-3p	-5.08443	-5.60591	-4.62556	-4.38369	-5.00325	-3.80487
hsa-miR-155-5p	-6.32724	-6.754	-5.91849	-6.36485	-7.06784	-5.59284
hsa-miR-18a-5p	-2.89853	-3.06331	-2.66457	-2.91984	-3.63214	-2.40366
hsa-miR-195-5p	-5.41797	-5.88694	-4.63424	-5.9855	-6.91637	-5.07676
hsa-miR-197-3p	-5.45104	-6.23669	-5.20014	-6.58958	-7.38671	-5.81201
hsa-miR-221-3p	-3.29576	-3.66448	-2.98862	-2.57635	-3.44333	-1.87572
hsa-miR-301a-3p	-5.30645	-6.10892	-4.32231	-5.27435	-5.58283	-4.58365
hsa-miR-30a-5p	-4.9158	-5.43466	-4.38184	-4.84404	-5.24695	-4.54679
hsa-miR-30e-3p	-6.14274	-6.48131	-5.80723	-6.57841	-7.49593	-5.86852
hsa-miR-335-5p	-5.69239	-5.82606	-5.4196	-6.02326	-6.73543	-5.3415
hsa-miR-339-3p	-5.75895	-6.51432	-4.81155	-5.39881	-5.89337	-5.02229
hsa-miR-34a-5p	-5.69283	-5.96916	-5.21996	-4.84666	-5.85351	-4.01006
hsa-miR-374b-5p	-4.79552	-5.15505	-4.37335	-4.76506	-5.47421	-4.1025
hsa-miR-497-5p	-4.71999	-4.85644	-4.67401	-4.81414	-5.3194	-4.51984
hsa-miR-532-5p	-5.03093	-5.24179	-4.75197	-3.98351	-4.34295	-3.27359
hsa-miR-99b-5p	-5.08871	-5.30856	-4.90342	-5.34694	-5.98703	-4.67963
hsa-let-7b-3p	-5.09648	-5.3654	-4.81475	-6.34018	-7.13849	-5.39969
hsa-let-7e-5p	-5.32827	-5.41679	-4.54301	-5.68341	-6.46927	-4.74468
hsa-miR-10a-5p	-8.85889	-9.3803	-8.50254	-8.75125	-9.2405	-8.35765
hsa-miR-132-3p	-5.82792	-6.17557	-5.45705	-5.80032	-6.09004	-5.2748
hsa-miR-136-5p	-4.82396	-5.7447	-4.8011	-5.68938	-6.3422	-5.26011
hsa-miR-28-3p	-6.88279	-7.32342	-6.23577	-5.91374	-6.67639	-5.62815
hsa-miR-33a-5p	-6.28942	-6.81694	-5.81566	-6.0025	-7.10407	-5.47886
hsa-miR-425-3p	-5.66534	-5.97625	-5.51941	-5.12324	-5.36458	-4.59096
hsa-miR-18a-3p	-6.94647	-7.09371	-6.61319	-6.73254	-7.46561	-6.08612
hsa-miR-93-3p	-6.30165	-6.81028	-5.8929	-5.73872	-6.37331	-4.92247
hsa-miR-22-5p	-5.46342	-5.81492	-5.31965	-5.1116	-5.74021	-4.56997
hsa-miR-328	-6.36064	-6.59914	-5.79947	-7.12691	-8.10823	-6.93928
hsa-miR-885-5p	-6.64389	-7.79009	-5.40583	-6.89564	-7.82936	-6.27169
hsa-miR-584-5p	-8.76479	-9.85879	-8.07669	-7.41949	-8.27839	-6.92108
hsa-miR-28-5p	-5.83457	-5.82393	-5.29677	-5.42974	-6.11761	-4.48486
hsa-miR-574-3p	-5.80695	-6.31936	-5.00943	-5.42263	-5.75064	-5.01542
hsa-miR-210	-6.29491	-7.26518	-5.34936	-4.11519	-5.08345	-2.78613
hsa-miR-2110	-7.8679	-8.04049	-7.10165	-7.84021	-8.30688	-7.27892
hsa-miR-1	-7.59494	-8.33811	-6.88606	-7.93784	-9.02564	-6.68206
hsa-miR-182-5p	-7.14492	-7.40853	-6.87753	-7.31301	-8.21245	-6.39179
hsa-miR-204-5p	-6.24915	-6.9813	-5.80538	-7.58119	-8.29189	-6.94462
hsa-miR-199a-5p	-5.78094	-6.56142	-4.81424	-4.97606	-5.74781	-4.22687
hsa-miR-365a-3p	-6.38954	-7.27565	-5.94697	-6.13083	-6.83931	-5.26846
hsa-miR-502-3p	-5.73352	-6.12806	-5.28685	-5.32275	-5.90498	-4.74592
hsa-miR-193b-3p	-6.52335	-7.46463	-5.87716	-7.22464	-7.82354	-6.3168
hsa-miR-324-5p	-7.11302	-7.54661	-6.34471	-5.62536	-6.25271	-5.14429
hsa-miR-376a-3p	-5.82547	-6.02211	-5.34649	-6.44113	-7.98135	-5.65088
hsa-miR-223-5p	-6.91712	-7.28791	-6.31615	-6.26184	-6.95399	-5.64811
hsa-miR-20a-3p	-6.54942	-6.9753	-5.92576	-7.01431	-7.85901	-6.42547
hsa-miR-375	-5.93489	-6.54226	-5.46526	-5.91847	-7.17401	-4.93551
hsa-miR-551b-3p	-6.63257	-7.06019	-6.36549	-6.73091	-7.75595	-6.07431
hsa-miR-95	-6.04386	-7.05763	-5.47627	-7.25385	-8.60731	-6.40821
hsa-miR-141-3p	-6.40652	-6.71093	-5.99351	-5.72375	-6.17659	-5.26446
hsa-miR-331-3p	-8.64368	-9.05018	-8.59765	-9.14026	-9.66796	-8.48171
hsa-miR-200c-3p	-7.05204	-7.45367	-6.95943	-7.32162	-8.03765	-6.98562
hsa-miR-339-5p	-6.79444	-6.97054	-5.99112	-7.43419	-7.99741	-6.82004
hsa-miR-190a	-6.848	-8.12269	-6.75198	-8.75868	-9.42724	-7.66915
hsa-miR-106b-3p	-6.42837	-7.11689	-6.05726	-7.83619	-8.34158	-7.50373
hsa-miR-409-3p	-7.70559	-8.45674	-6.72875	-7.85724	-9.48588	-6.53182
hsa-miR-382-5p	-7.02456	-7.30292	-6.60045	-7.95869	-9.31997	-7.42452
hsa-miR-500a-5p	-8.29439	-8.61556	-8.06521	-8.85033	-9.6032	-8.47677
hsa-let-7i-3p	-8.86023	-9.11052	-8.66775	-7.94342	-9.14362	-7.14084
hsa-miR-154-5p	-5.96968	-6.40214	-5.4951	-6.57179	-7.69553	-5.34432
hsa-miR-501-3p	-7.64666	-8.3235	-7.13623	-7.30208	-7.78537	-6.96145
hsa-miR-361-3p	-7.70659	-8.23871	-7.42994	-8.78153	-9.30449	-8.24815
hsa-miR-127-3p	-8.6216	-9.13171	-8.1115	-7.48442	-8.37154	-7.17315
hsa-miR-296-5p	-7.59721	-7.77328	-7.42113	-9.11655	-9.89966	-8.60259
hsa-miR-485-3p	-8.27069	-8.34099	-8.2004	-7.87483	-8.59094	-7.15872
hsa-miR-200a-3p	-8.01554	-8.01554	-8.01554	-7.98626	-8.73923	-7.34929
hsa-miR-326	-7.50983	-7.50983	-7.50983	-7.52541	-7.96464	-6.74455
hsa-miR-543	-6.83732	-6.83732	-6.83732	-7.62232	-8.47779	-7.03293
hsa-miR-29b-2-5p	-7.47251	-7.47251	-7.47251	-7.40177	-7.9829	-7.11825
hsa-miR-766-3p	NA	NA	NA	-8.09984	-8.44977	-7.28744
hsa-miR-92b-3p	NA	NA	NA	-11.0177	-11.8583	-10.3864
hsa-miR-208a	NA	NA	NA	-9.31655	-9.31655	-9.31655
hsa-miR-605	NA	NA	NA	-7.16263	-7.16263	-7.16263
